# Supplementary material for: Genomic Regions Associated with Milk Composition and Fertility Traits in Spring-Calved Dairy Cows in New Zealand
Source: Genes (Basel). 2023 Apr 1;14(4):860. doi: 10.3390/genes14040860 (PMC10137527; doi:10.3390/genes14040860)
Supplement: Supplementary file 1 [file genes-14-00860-s001.zip]

Archive with 1 entries (1 files):
- genes-2294513-supplementary.pdf
